# Supplementary material for: Deciphering the genetic architecture and ethnographic distribution of IRD in three ethnic populations by whole genome sequence analysis
Source: PLoS Genet. 2021 Oct 18;17(10):e1009848. doi: 10.1371/journal.pgen.1009848 (PMC8589175; doi:10.1371/journal.pgen.1009848)
Supplement: S1 Table — (XLSX) [file pgen.1009848.s002.xlsx]

## Sheet: Sheet1
Pedigree	Initial Diagnosis	Gene carrying causal variant(s)	Relevant phenotype associated with the gene (from OMIM/RetNet database)	Phenotype MIM number	Inheritance
RF.VI145.1215	RP	USH2A	recessive retinitis pigmentosa-39	613809	AR
RF.VI116.1215	RP	CRB1	recessive retinitis pigmentosa-12	600105	AR
RF.RA.0914	unclassified	SDCCAG8	recessive nephronophthisis, Bardet-Biedl syndrome 16	615993	AR
RF.VI3.0514	unclassified	IMPG2	recessive retinitis pigmentosa-56	613581	AR
RF.VI147.0116	unclassified	MAPKAPK3	dominant retinitis pigmentosa-33	610359	AD
RF.VI106.0514	RP	EYS	recessive retinitis pigmentosa-25	602772	AR
RF.GA.0613	RP	ADAM9	recessive cone-rod dystrophy-9	612775	AR
RF.VI109.0210	Usher	CNGB1	recessive retinitis pigmentosa-45	613767	AR
RF.VI123.0514	unclassified	RPGR	X-linked retinitis pigmentosa-3	300029	XL
RF.138.0113	unclassified	USH2A	recessive retinitis pigmentosa-39	613809	AR
RF.028.0312	unclassified	GRM6	recessive congenital stationary night blindness	257270	AR
PKRD038	unclassified	PEX6	recessive retinitis pigmentosa	616617, 614862	AR
RF.278.0113	unclassified	ADAM9	recessive cone-rod dystrophy-9	612775	AR
RF.142.0113	unclassified	CNGB1	recessive retinitis pigmentosa-45	613767	AR
RF.176.0113	unclassified	RAX2	recessive cone-rod dystrophy	610381	AR, AD
RF.H.0506	Macular Dystrophy	DRAM2	recessive macular dystrophy	616502	AR
RF.F515.0110	unclassified	PDE6B	recessive retinitis pigmentosa-40	613801	AR
RF.S.0112	RP	EYS	recessive retinitis pigmentosa-25	602772	AR
RF.FO.1293	unclassified	PEX6	recessive retinitis pigmentosa		AR
RF.TI.0989	unclassified	BEST1	recessive retinitis pigmentosa-50	613194	AR
RF.AG.0991	unclassified	IFT140	recessive retinitis pigmentosa-80	617781	AR
RF.OU.0116	RP	CLN3	Ceroid lipofuscinosis, neuronal, 3	204200	AR
RF.CU.1195	unclassified	CRX	dominant cone-rod dystrophy-2	120970	AD
RF.MA.031	RP	RPGR	X-linked retinitis pigmentosa-3	300029	XL
RF.LE.0308	Cone dystrophy	CERKL	recessive retinitis pigmentosa-26	608380	AR
RF.VI127.0514	unclassified	USH2A	recessive retinitis pigmentosa-39	613809	AR
RF.VI148.1215	RP	USH2A	recessive retinitis pigmentosa-39	613809	AR
RF.VI129.0714	unclassified	USH2A	recessive retinitis pigmentosa-39	613809	AR
RF.VI135.0216	RP	SNRNP200	dominant retinitis pigmentosa-33	610359	AD
RF.VI138.1215	unclassified	RHO	dominant retinitis pigmentosa	617090	AR
RF.VI137.1215	RP	KIZ	recessive retinitis pigmentosa-69	615780	AR
RF.VI153.0216	RP	RPGR	X-linked retinitis pigmentosa-3	300029	XL
RF.143.0113	unclassified	CHM	choroideremia	303100	XL
RF.P.0696	unclassified	ABCA4	recessive retinitis pigmentosa-19	601718	AR
RF.SA.0706	unclassified	USH2A	recessive retinitis pigmentosa-39	613809	AR
RF.FR.0815	RP	USH2A	recessive retinitis pigmentosa-39	613809	AR
RF.AY.0799	unclassified	USH2A	recessive retinitis pigmentosa-39	613809	AR
RF.BE.0614	unclassified	COL2A1	Vitreoretinopathy with phalangeal epiphyseal dysplasia	619248	AD
RF.BO.1293	Leber congenital amaurosis	RDH12	recessive Leber congenital amaurosis-13	612712	AD, AR
RF.ST.0492	Leber congenital amaurosis	GUCY2D	recessive Leber congenital amaurosis-1	204000	AR
RF.M.1094	unclassified	CRX	dominant cone-rod dystrophy-2	120970	AD
RF.PA.1015	Usher	ABHD12	retinitis pigmentosa	612674	AR
RF.LD.1008	RP	DHDDS	recessive retinitis pigmentosa-59	613861	AR
RF.FA.0715	RP	DHDDS	recessive retinitis pigmentosa-59	613861	AR
RF.KN.0216	unclassified	PROM1	dominant cone-rod dystrophy	612095	AR
RF.VI96.0210	RP	EYS	recessive retinitis pigmentosa-25	602772	AR
RF.277.0113	unclassified	LCA5	recessive Leber congenital amaurosis-5	604537	AR
RF.T.8.11	unclassified	CERKL	recessive retinitis pigmentosa-26	608380	AR
C790	unclassified	UBR2 & PRPH2	dominant retinitis pigmentosa-7	608133	AD
RF.M.0592	unclassified	CNGB3	recessive progressive cone dystrophy, Achromatopsia 3	262300	AR
RF.VI13.0707	RP	IMPDH1	dominant retinitis pigmentosa-10	180105	AD
RF.VI133.1215	RP	IMPG2	recessive retinitis pigmentosa-56	613581	AR
RF.VI104.0514	RP	C2orf71	recessive retinitis pigmentosa-54	613428	AR
		CLN3	Ceroid lipofuscinosis, neuronal, 3	204200	AR
RF.VI157.0216	unclassified	OPN1SW	dominant tritanopia, Colorblindness	190900	AD
		TOPORS	dominant retinitis pigmentosa-31	609923	AD
RF.VI111.0514	unclassified	PRPF8	dominant retinitis pigmentosa-13	600059	AD
		PRPF31	dominant retinitis pigmentosa-11	600138	AD
RF.197.0113	unclassified	PRPF3	dominant retinitis pigmentosa-18	601414	AD
RF.MU.0388	unclassified	CNGB1	recessive retinitis pigmentosa-45	613767	AR
RF.M.1111	unclassified	PDE6G	recessive retinitis pigmentosa-57	613582	AR
		OPN1LW	deuteranopia and rare macular dystrophy in blue cone monochromacy	303900	XL
RF.K.0216	unclassified	PRPH2	dominant retinitis pigmentosa-7; digenic RP with ROM1	608133	AD
		ROM1	dominant retinitis pigmentosa-7; digenic retinitis pigmentosa with PRPH2	608133	AD
RF.KR.	unclassified	AGBL5	recessive retinitis pigmentosa 75	617023	AR
RF.CR.0804	unclassified	IFT88	recessive retinitis pigmentosa		AR
